# Supplementary material for: Prevalence of Surgical Site Infections Following Coronectomy: A Systematic Review and Meta-Analysis
Source: Dent J (Basel). 2024 Nov 23;12(12):379. doi: 10.3390/dj12120379 (PMC11674566; doi:10.3390/dj12120379)
Supplement: Supplementary file 1 [file dentistry-12-00379-s001.zip]

Archive with 1 entries (1 files):
- dentistry-3248124-supplementary.pdf
